# Supplementary material for: YDJC Induces Epithelial-Mesenchymal Transition via Escaping from Interaction with CDC16 through Ubiquitination of PP2A
Source: J Oncol. 2019 Aug 7;2019:3542537. doi: 10.1155/2019/3542537 (PMC6702825; doi:10.1155/2019/3542537)
Supplement: Supplementary Materials — Fig. 1S: quantification of E-cadherin, N-cadherin, and YDJC related to Figure 3(a). Fig. 2S: quantification of E-cadherin, N-cadherin, and YDJC related to Figure 3(b). Fig. 3S: quantification of E-cadherin, N-cadherin, and YDJC related to Figure 3(e). Fig. 4S: quantification of E-cadherin and N-cadherin related to Figure 3(f). Fig. 5S: quantification of E-cadherin, N-cadherin, and YDJC related to Figure 4(a). Fig. 6S: quantification of E-cadherin, N-cadherin, and YDJC related to Figure 4(c). Fig. 7S: quantification of E-cadherin and N-cadherin related to Figure 4(f). Fig. 8S: quantification of E-cadherin, N-cadherin, and YDJC related to Figure 5(a). Fig. 9S: quantification of E-cadherin, N-cadherin, and ERK1/2 related to Figure 5(d). Fig. 10S: quantification of PP2A related to Figure 6(a). Fig. 11S: quantification of PP2A related to Figure 6(b). Fig. 12S: quantification of PP2A related to Figure 6(c). [file 3542537.f1.zip]

Archive with 1 entries (1 files):
- 3542537.f1.pdf
